# Supplementary material for: Fe3O4/Mulberry Stem Biochar as a Potential Amendment for Highly Arsenic-Contaminated Paddy Soil Remediation
Source: Toxics. 2024 Oct 22;12(11):765. doi: 10.3390/toxics12110765 (PMC11598391; doi:10.3390/toxics12110765)
Supplement: Supplementary file 1 [file toxics-12-00765-s001.zip]

Archive with 1 entries (1 files):
- toxics-3258513-supplementary.pdf
